# Supplementary material for: Gun–Bullet Model-Based Noncovalent Interactions Boosting Visible Light Photocatalytic Hydrogen Production in Poly Thieno[3,2-b]Thiophene/Graphitic Carbon Nitride Heterojunctions
Source: Polymers (Basel). 2025 May 21;17(10):1417. doi: 10.3390/polym17101417 (PMC12115330; doi:10.3390/polym17101417)
Supplement: Supplementary file 1 [file polymers-17-01417-s001.zip]

Archive with 1 entries (1 files):
- polymers-3618126-supplementary.pdf
